# Supplementary material for: The human OPA1delTTAG mutation induces adult onset and progressive auditory neuropathy in mice
Source: Cell Mol Life Sci. 2024 Feb 9;81(1):80. doi: 10.1007/s00018-024-05115-4 (PMC10858076; doi:10.1007/s00018-024-05115-4)
Supplement: Supplementary file 2 — Supplementary file2 (XLSX 14 KB) [file 18_2024_5115_MOESM2_ESM.xlsx]

## Sheet: Sheet1
	Fuctional evaluation		1-month	3-months	6-months	12-months
	ABR, DPOAE	WT	n= 35 mice	n= 25 mice	n= 32 mice	n= 40 mice
		OPA1delTTAG/+	n= 34 mice	n= 30 mice	n= 38 mice	n= 42 mice
	CAP	WT	na	na	na	n= 15 mice
		OPA1delTTAG/+	na	na	na	n= 15 mice
	Endocochlear potential	WT	n= 10 mice	na	n= 10 mice	n= 10 mice
		OPA1delTTAG/+	n= 10 mice	na	n= 10 mice	n= 10 mice
	Morphological evaluation		1-month	3-months	6-months	12-months
	TEM	WT	n= 5 cochleae	n= 4 cochleae	n= 5 cochleae	n= 6 cochleae
		OPA1delTTAG/+	n= 4 cochleae	n= 4 cochleae	n= 6 cochleae	n= 5 cochleae
	SEM	WT	n= 6 cochleae	n= 6 cochleae	n= 9 cochleae	n= 9 cochleae
		OPA1delTTAG/+	n= 5 cochleae	n= 6 cochleae	n= 6 cochleae	n= 7 cochleae
	molecular assessments		1-month	3-months	6-months	12-months
	Immunostaining	WT	n= 3-4 cochleae	na	n= 3-4 cochleae	na
		OPA1delTTAG/+	n= 3-4 cochleae	na	n= 3-4 cochleae	na
	Western Blot	WT	n= 16 mice (24 cochleae)	n= 16 mice (24 cochleae)	n= 16 mice (24 cochleae)	n= 16 mice (24 cochleae)
		OPA1delTTAG/+	n= 16 mice (24 cochleae)	n= 16 mice (24 cochleae)	n= 16 mice (24 cochleae)	n= 16 mice (24 cochleae)
	Protein assay (catalase / SH)	WT	na	n= 8 mice (16 cochleae)	na	n= 8 mice (16 cochleae)
		OPA1delTTAG/+	na	n= 8 mice (16 cochleae)	na	n= 8 mice (16 cochleae)
	mtDNA	WT	n= 5 mice (10 cochleae)	na	n= 5 mice (10 cochleae)	n= 5 mice (10 cochleae)
		OPA1delTTAG/+	n= 5 mice (10 cochleae)	na	n= 5 mice (10 cochleae)	n= 5 mice (10 cochleae)
	RNAseq / RTqPCR	WT	n= 4 mice (8 cochleae)	na	na	na
		OPA1delTTAG/+	n= 4 mice (8 cochleae)	na	na	na
	Table S1. Shown are the numbers of animals used for functional, morphological and molecular assessments in WT and Opa1+/- mice at 1, 3, 6 and 12 months.
