# Supplementary material for: The human OPA1delTTAG mutation induces adult onset and progressive auditory neuropathy in mice
Source: Cell Mol Life Sci. 2024 Feb 9;81(1):80. doi: 10.1007/s00018-024-05115-4 (PMC10858076; doi:10.1007/s00018-024-05115-4)
Supplement: Supplementary file 3 — Supplementary file3 (XLSX 6766 KB) [file 18_2024_5115_MOESM3_ESM.xlsx]

## Sheet: Figure 6K
Examples of original, uncropped gels for NRF2 and actin

## Sheet: Figure 7
Examples of uncropped gels for p-Beclin 1, Surtain, Bnip3, Parkin, Rab7, Bax, and Actin assessments using WB.
E
